# Supplementary material for: No Increased Risk of Autoimmune Diseases Following HPV Vaccination: A Systematic Review and Meta-Analysis
Source: Vaccines (Basel). 2025 Apr 7;13(4):391. doi: 10.3390/vaccines13040391 (PMC12031487; doi:10.3390/vaccines13040391)
Supplement: Supplementary file 1 [file vaccines-13-00391-s001.zip]

Archive with 1 entries (1 files):
- vaccines-3522601-supplementary.xlsx
