# Supplementary material for: No Increased Risk of Autoimmune Diseases Following HPV Vaccination: A Systematic Review and Meta-Analysis
Source: Vaccines (Basel). 2025 Apr 7;13(4):391. doi: 10.3390/vaccines13040391 (PMC12031487; doi:10.3390/vaccines13040391)
Supplement: Supplementary file 1 [file vaccines-13-00391-s001.zip › vaccines-3522601-supplementary.xlsx]

## Sheet: Table S1
Table S1. Results of adjusting for baseline characteristics
Adjustment	Q	H	I	pQ	pEffect
Geographic area	960.4	40.1	97.5	<0.01	0.1
Sex	941.7	42.7	97.7	<0.01	0.2
Age	923.85	36.7	97.3	<0.01	0.87
All	559.9	23.2	95.7	<0.01	0.13
pQ = p-value for heterogenity test. pEffect = p-value for multiple testing of confounders effect

## Sheet: Table S2
Table S2. Results of adjusting for study design characteristics
Adjustment	Q	H	I	pQ	pEffect
Follow-up	769.4	36.8	97.3	<0.01	0.28
Control group	1140.8	58.5	98.3	<0.01	0.83
Treatment	973.6	34.3	97.1	<0.01	0.67
All	490.1	27.6	96.4	<0.01	0.34
pQ = p-value for heterogenity test. pEffect = p-value for multiple testing of confounders effect

## Sheet: Table S3
Table S3. Results of leave-one-out iterative scheme
Left out Study	Bi,2020 [26]	Geier,2015 [27]	Klein,2019 [28]	Ojha,2014 [29]	Sridhar, 2017 [30]	Angelo,2014 [31]	Block, 2010 [32]	Verstraeten,2008 [33]	Hviid,2018 [34]	Willame, 2016 [35]	Miranda,2017 [37]	Frisch,2018 [38]	Lehtien,2016 [39]	Skufca,2018 [36]
Q	1201.2*	1072.4*	1252.8*	1301.1*	1282.3*	1284.1*	1295.7*	1261.8*	192.6*	1273.1*	1164.5*	1301.2*	1285.6*	1193*
H [CI]	10 [9.03, 11.08]	9.45 [8.5, 10.51]	10.22 [9.24, 11.3]	10.41 [9.43, 11.5]	10.34 [9.35, 11.42]	10.34 [9.36, 11.43]	10.39 [9.41, 11.48]	10.25 [9.27, 11.34]	4.01 [3.33, 4.81]	10.3 [9.32, 11.38]	9.85 [8.89, 10.92]	10.41 [9.43, 11.5]	10.35 [9.37, 11.44]	9.97 [9, 11.05]
I2 [CI]	0.99 [0.99, 0.99]	0.99 [0.99, 0.99]	0.99 [0.99, 0.99]	0.99 [0.99, 0.99]	0.99 [0.99, 0.99]	0.99 [0.99, 0.99]	0.99 [0.99, 0.99]	0.99 [0.99, 0.99]	0.94 [0.91, 0.96]	0.99 [0.99, 0.99]	0.99 [0.99, 0.99]	0.99 [0.99, 0.99]	0.99 [0.99, 0.99]	0.99 [0.99, 0.99]
*Statistically significant with p < 0.001
